# Supplementary material for: Neuroimaging Studies of Chronic Prostatitis/Chronic Pelvic Pain Syndrome
Source: Pain Res Manag. 2022 May 4;2022:9448620. doi: 10.1155/2022/9448620 (PMC9095382; doi:10.1155/2022/9448620)
Supplement: Supplementary Materials — Supplementary Table 1: Chinese search terms. [file 9448620.f1.zip]

Archive with 2 entries (2 files):
- 9448620.f1/PRISMA_2020_checklist.docx
- 9448620.f1/Supplementary Materials.docx
